# Supplementary material for: Chitosan Hydrogels Crosslinked with Oxidized Sucrose for Antimicrobial Applications
Source: Gels. 2023 Sep 29;9(10):786. doi: 10.3390/gels9100786 (PMC10606239; doi:10.3390/gels9100786)
Supplement: Supplementary file 1 [file gels-09-00786-s001.zip]

Archive with 1 entries (1 files):
- gels-2610425-supplementary.pdf
